# Supplementary material for: A Homozygous Synonymous Variant Likely Cause of Severe Ciliopathy Phenotype
Source: Genes (Basel). 2021 Jun 21;12(6):945. doi: 10.3390/genes12060945 (PMC8234327; doi:10.3390/genes12060945)
Supplement: Supplementary file 1 [file genes-12-00945-s001.zip]

Archive with 1 entries (1 files):
- genes-1226018-supplementary.pdf
